# Supplementary material for: Whole exome sequencing in the rat
Source: BMC Genomics. 2018 Jun 20;19:487. doi: 10.1186/s12864-018-4858-8 (PMC6011395; doi:10.1186/s12864-018-4858-8)
Supplement: Supplementary file 1 — Table S1. Rat exome-seq 500 flanking bp primer design for validation. (XLSX 20 kb) [file 12864_2018_4858_MOESM1_ESM.xlsx]

## Sheet: rat_exome_seq_pilot_gene_valida
>Mllt4_Q1440*_chr1:53730879-53731879
GGCCTCTTAACTCTTCCTTGTGACTGTAAAAATAGCTGTCTGCACAGAGTCACCCAGAAGATAGCATAGGGAACACAGATACGCACAACCGAGGCCTTTCCCCTTTACCCTGGCTCTCCGCTCCGCCTCCAGTCGCTGcatgatcagcatggtgtcaacatcatcatcttcctcttcatcatcatcctcatcCTTCTGCTTGGACTCCTGTAGTCTCTTCTGGAACTGCCACTCCAGCATAAGCTTCCGCAGGCGGTCACTCTCCTCTGCAGTACGGTCCCCCTTGTTTTGCAGCTCATGGATCTCCTTGCTTAGCATGTCTACAATGTGCATTTGCTGTTGCTTCTCCAGCTTCTCCCTGGCATCTCGTTTCCATGGGTCTGGAGACAGACTATCCCC…
>Fgfr2_V70M_chr1:200671870-200672870
CTTTGTCACTTGTCAACTGTGTGGTGCACCAGGACCCAGTGAGGAATTTCAGAAATGGATCCgccaggcatactagcctacacctggggtcacagctcttgggaggatgatgagaagctgacatgagcccaggagttcaagtccagcctgggcagcaaagagagaccttgtctcaaaCAATTAAAGAACAACGACCTGACACTGTGCCTAGCAGTCAATGAGTGCAGTTCCCTTGGCCAAAATTAGTAATAATTTCTGATCAGAAGCCAACTCACCTGTGACATTCACCATGAAGTACAAAGTTTCACTGTCTACCGTCCTAGCTGCAGCACAAGCATAGAGGCCGGAGTCTCTAGGTGTGGCACCTTTTATCTGGAGGTACTCCCCAATAAGCACTGT…
>Mki67_G207R_chr1:208011300-208012300
AGGGCTGGCAACATGTCCAACTTTTACTGCAGCTTGATTTCTAGTTACCAGTTTCCCAGGAGTGACTATTTTATGAACTGCCTGGGCACTTTCACTTTCATCCAGATTCACAGAATTTCTTCTGCCAGGAACACGAGAGTCTTCATCCTTAAGCTGCTGTGCCTTCTGCACAGGGGTCTTCATTTTAGCTGTCTCTGTGGGAGTCTGAACAGGCCCCACACCACCTCTCCATCTCTCGGTCCAGCTCTTTCCTACTTTGGGTGAAGAGGTTGCTGTAACAGGGGTGCTTCTACTGGACTTTGGTCTTGCCTTGCATGACACCAATCGCTCTGTCTCCCACGATTCTTCTGCTGCACGGTCAAATTGGGGTTCTGATTTTCTATGAGATTTCTCTGATTT…
>Pik3ca_C90Y_chr2:118831118-118832118
CTAGTTTAAAGTAACTGTCTAGATTAAAACACATAAGTTACTACTGCTCTGAGTAGTCAGACAACAGGAAGTGAGTGTTTACACTTCTCAATGCCTTCGTCAGTGTGTGATTAGGAATTGCTTCTCTCTAACAGGTGGTTTTCTTCTCTTGTTCAGGGCACTCTTTGGGGACAGCCATATTTCTGACTCCATAAAGCAGTTTTCTATGTAAAGTTTGCAGAGGGTCAGAACAATGCCTCCACGACCATCTTCGGGTGAACTGTGGGGCATCCACTTGATGCCCCCACGAATCCTAGTGGAATGTTTACTCCCAAATGGAATGATAGTGACTTTAGAATGCCTCCGTGAGGCCACACTAGTCACCATCAAGCATGAACTGTTCAAAGAGGCCAGGAAATA…
>Pik3ca_M811T_chr2:118851200-118852200
CTGTGTGCAAGGGTGGTCTGCATAGCGTCCATTCCTTAAGCATGTGTGCTAGGCCCTAGGACTATGGCAGTGCCTGCCCTCTTATAGCTTAAAGTTTAGACAAAGATATTTCAACAACTAATTCCAAAAGTGAGAACCATGCAATCTTCTGAGAGACTTACGAGGAGAATGGACTGCAGGAAGAAATGGGGCTCACCAGTGGCTTGTGAGAACAAACTCAACAGTGAGTGCTGTTGGCCCCAGTATAACATTATAACCAAACTTAGACTCCATTCTTCATAAAGATAAATATTCTATGTAGACTTGGAACATTTTTAAATATCTTTGTTACCCAGATGATTGTGTAAATATTTTAGAAGTGGATTAAAAATTAAAGAACTGCTATGTTATGAATTACCT…
>Fat4_S627T_chr2:125753529-125754529
CTTGGTGATTTTTGTCAATGACATCAATGATCACCCTCCGGTCTTTGAGCAGCAAGTGTACAGAGTGAACCTGAGTGAGGAAGTACCTCCGGGGAGCTATGTGAGTGGGGTGTCTGCCACCGATGGTGACTCTGGTCTGAATGCTAACCTGCGTTATAGCATTGTCTCTGGAAATGGGTTGGGCTGGTTTCACATTAGTGAGCACAGTGGCCTGGTGACTACCAGCGCTGCTGGGGGCCTTGACCGTGAACTTGCTTCCCAGATTGTACTGAATATCAGTGCCCGAGATCAGGGAGTTCACCCTAAGGTATCCTATGCCCAGCTTGTGGTCAGTGTCCTGGATGTTAATGACCAAAAGCCCGTGTTTAGCCAGCCTGAAGGCTATGAGGTGTCTGTGGT…
>Fat4_I3077V_chr2:125846177-125847177
TTTATTTCATAAAGTCGAAGTCAGAGTATTTCAGAATAAATGCCACCACTGGAGAGATTTTCAACAAGCAGGTGTTAAAATACCAAAATGTCAGTGGCTTCAGTAATGTGAACATCAACAGGCACAGTTTCATTGTGACAGCTTCTGATCGAGGCAACCCTTCCTTACTCAGTGAGACCACGGTTACTATCAACACAGTAGACAGCAATGACAACCCACCTCAGTTTCTCAAAAATAAATACTTTACCCCAGTTACCAAAAACGTTAAAGTCGGTACTAAGTTAATCAAAGTGACAGCGGTAGATGACAAAGACTTTGGATTAAACTCTGAAGTGGAGTACTTTGTGTCTAATGGGAACCACCTAGGGAAGTTTAAATTAGACAATGATACTGGGTGGA…
>Clp1_M417_chr3:72125222-72126222
CTATAATGCTTAGGGGAGAAGTAAAATTTAAAAAGAATCACACCAAATTCTATGACAATAATATTTATTAAAATTAATTGTTTTAAAGTTTGAACTCTTTCTCACGTCCGTCCTGGTTAAATAATATAACAAATACTATACCGAGACAGTAGAAAATGATAACAAGAAAACCTACATGGTAGCATAGGAAGACATGGAGTTCTCTAGGGTCTTGGAATCTTTAAAATGGTACCTTAGGCGATCTTAAAAAAATATTCAGATTTTCTTTTTGAGCGCTCTCCTTTTGGTTCCAGGTAAATGAACCAAATAATAGCCAGGACTCTGGCTACTGCCACTGTTTCAAGAGGTAGAGGATGTGCTCTCTGCTAGTTGGGCCTTGTCAGTTGACTTAGTAAGACT…
>Arid1a_Y658*_chr5:151918385-151919385
AGCAAAACAAGCTAAAGTCTTGTCATTTTCTTTCATTTTTTTTTCCTCCAGCACCCTGTattccccgtgtaaaactggctgtccttgaactcagggatccacctgcccctgccccctgagagctagaactaagcactaattgcccggctctcatttttcCTTCTTACCATTCAGCAAAGGGCTGAAGACAAAAATCATTACCTTAGATTTGGATTCTGTCTTGGGTGTCCCATCTGCCTTGTTGTTCATTTTTGTGGCGGGAGTTAACTTAACATCCCCAAGGCCCATCATCTCTGGGCTGGCTGCCATCCCTGTAAAAAGAAAACAATTCAAGTCCAATAGATTTTGCTACATACAACTTGAAGATCTTTCTTGAAGAAATTCCTGTGATGAGTACTC…
>Nbas_T837N_chr6:38566803-38567803
AATTAGAAACTAGAATAAATATACAGAGCTAGAATATAATGTCAAATATGTAATAAGACAAGTCTACTATTCAATTAATAGACACTGAAAAGACACAGATGATAGAGGAGACAAATTTAAGAATAATTAGAATTGGAAGGCTTTGAATTTTCAGATTGAAATATTCTTTAAAGCACTTCACCCTGAGATTCTAGGTTATCAACAATATGTTCTTTTAAAGAGAGTGACCCCGTTTCATGAAAGGAATTCAAAATCAGAGTGACCTGGAATATGGATGGAATGTGGTTGGAGGGCACGAGAGAAAGTACCTGTTCCTACAGACACCCCATGTCTTTAACTTGCTCCTTCTCATCCCAGGGTCTCATTTTCTGCAGCACTCCAGTTGTTAATTGTTCCCGT…
>Npat_K1186R_chr8:58154026-58155026
GAATACAGCCACTGAACTTGGGAAAAAAATGGAAGACACTACAATTCCCCTATCAGCAGAGAGGGTAGCTCCTCCCAGCAGGCCATTTGAAAGTCATAGGCGGGTGCTTTGTTTTGATAGTACTGTTTCTTCTGTTGCAAATACACAGGGGCCACTATATAAAGTGACCTCCCAAAACAAAGAAAAGAAGGAAACATCTTTTCCTCGCCTTGACTCACCCATTCTGTCCTCTACCTTAAAATCACCTACTAATAATGCCATCAAGAGAGAGAGGGAAAAAACTGTGCCCAAGATTTTATCTAAATCAGAAACTGCCTCCAGTCGACACACCACTGTGAAAGAAGTCCAGTCTGAAAAGAAAGTTTCCCCCATAGAAACGACCCTTGAATCTTTCCATAA…
>Impg1_T133I_chr8:87844640-87845640
GCAATATATGCATACATTGTCTATCATAATAACCTAAACAGATCTTGGTGGCTGACAAATTGTCAAGGTACGATAGCTTACTTGCACTCCATTATCTGATCTTTTGAAAGTCAAGAGCATCCAGAATTCTATTTTGGGTACTTACCTCCCAGAGAAGCTTCTCTGTTTTATTCTCTGGAAAAAAAAAGAAGATAAAAAGTAATTTTACCCAAAGATAATGTCAACTGAGGAGCTAAAGTCTATTTTCATTCTTTCTGCCTTCAACTGCACTTCAACTTACCTGGGGAATATTATTCTGCAGTCATAAGATTCCTGTCTGTCTTGTCAGCTATCTCTAAGTATTTTGTCAAGTAATACTTAGGATGCCTTAGTAACCATTTCAAGGGGGCAGGGGTTGGG…
>Setd2_R792TEPSVR_chr8:118823549-118824549
GCCTGAATTTATAGGACATGATAGCCATGAGAGTATTAAAGAATTGGAGTTACCAAAAATGAAAAATGATCAATTGAGAAATTTTTGTTCCATTGAATTAAATGTAAACGGATCTCCAGAGACAGAAACTGATGTGGCAACATTTCGAACTTCTAAACCAGATGCTATCTCAATGACTTCTGATGATAGTGTGACTGGATCAGAGGTATCCCCTTTGATCAAGGGTTGCGTGCTTTCATCAAATGGATTTCAGAGTGTTGGTAGATGCAGAGAAAGGGATGCAGATGATGCTTGTAGGCAGCATAATAAATCAAAAAGTCCATTTAGGGAAACGGAACCTTTGTTGTCACCACACCATGATAAAGTCATGTCTTTGCCAGTTAAGACTATAGATTATTC…
>Ctnnb1_D32V_chr8:129617753-129618753
TTGACTTGTGACGACTTGAACTGTGACGACTTGAATTGTGATGACGGAATCTTTTCAGGGTATCTGAAGCTCAGCGCACAACTGCTGTGACACCGCTTTGTGGACAATGGCTACTCAAGGTTTGTGAATCTCCTCAACGAAGATTTGCTTCCTTCCTGCTGTGTGGGGTGGGGTCTGCCTCAGCCCCTGCTGCTCTTGCACACTGGCTACTGGCTTGGTGACATAATCAACAAGCCACCCAATGGGATCTAGTGGGTGGGTGACTCTGGAGTCCAAGTTCATACCTGTTCCATGGGGCTCACACTGGCATCACCCTGCTCCCCACGGTTGCCTTTCTAAGTGTTCAGCAGGTCACAGCGGGTCCCGTCGCTGACGTCGTACTCAGGCAGCATTCTCAGT…
>Ncor1_E544D_chr10:48699315-48700315
ctttttttcttttttctttttttcttttcggagctggggaccgaacccagcgctctaccactgagctaaatccccaaccccCACCCACTTCTTTTGTGGAGGgggagggagttgttctttgaaaccctggctgtcctggaagtcactctatagagcaggctgccctagagctcacagagatacccctgcccctgcctctgcctcccgaagtactggaagtaaaagcgtgtgTGGCCTCACTGATACTGCCTCACTGATACTGCCTCACTGATACTGCCTCACTGATACTGCCTCACTGATACTGCCTCACTGATACTGCCTCACTGATACTGCCTCACTGATACTGCCTCACTGATACTGCCTCACTGATACTGCACCTCTTAACCACACCAAGAACCT…
>Tp53_R211W_chr10:56195119-56196119
gaGGGAGGAAAACAAACTGGTGTGTAGACTCCAGTCCTGTCACTGCTGGCTGCCGTCTGCCACAGCACTGTTGGACACTGTCTTTCATTAGAGCCCCACTttgacccttgatccttagttggcttgtccgctgacctttgattctttctcctCTCCTACAGTACTCAATTTCCCTCAATAAGCTGTTCTGCCAGCTGGCGAAGACATGCCCTGTGCAGTTGTGGGTCACCTCCACACCTCCACCTGGTACCCGTGTCCGTGCCATGGCCATCTACAAGAAGTCACAACACATGACTGAGGTCGTGAGACGCTGCCCCCACCATGAGCGTTGCTCTGATGGTGACGGTGAGCACTGGGCACTGCCTGTGGGGTTAGAACTGGTTGTCCAGGGTCTCCCGG…
>Nf1_Q962*_chr10:66789563-66790563
GCATTGATGTAATATCGCTAATGGGCttttttttatttgtttttgttgttgttttgtgtgtgtgtgtgtgtgtgtgtAGGTATTATTAACTGACAGCAATACTCAGTTTGTAGAGCAAACCATAGCTATAATGAAGAACCTACTGGATAATCATACTGAAGGCAGCTCTGAGCATCTGGGACAAGCTAGCATTGAGACAATGATGCTAAATCTGGTCAGGTAAGCACTGTGCTCCTGAGTCATGGCAGAGCCTTACTTTTAAGAGGTAAGACCTCTTATGCACTGATAATGGGTGTAGTGAAATAAATTTGTCATTTTTTACTACAGACCCCAGTGTGAACTGTGGCAATAAGATAACCAAAAAGTTGTATGTTCCTACCTAAACAGAAGGTAAATATT…
>Nat2_L52*_chr16:23961476-23962476
TTGTAAACAAGGATGCTGGCGATGTCTGAAGATAGGTATTAATGGACTCAAAATCCTCAATAGTGCGGGGCTCAAGAGTAAAGGAATAGATTTTTCGATATTTGTTCTTTTCAAGGAGGTCTGAGTTAACAAACTCTTGGTTTGGAACATACTGCTCTCTTCTGATTTGGTCCAAGTACCAGGTTCCATTCTCTTCTGTCAAACGAAAGACGGCAGGCACCTGAGGCTGATCCTTCCCTGATGTTAATTCCAGAGGCTCCCACATCTGGTAGGAACGTCCAAACCCAGCATCAACAATGTAGTCCTTTCCACTGAGGGTCACCTGCACTAGTAAGTGAATCATGCCACTGCTGTACTTATTGGCTGGAGTGTTAAAGACATACCCTCCCAACATTGTGG…
>Nat1_S15L_chr16:23971823-23972823
CAAGGAGGTCCGAGTTAACAAACTCTTGGTTTGGAACATCCTGCTCTCTTCTGATTTGGTCCAAGTACCAGGTTCCATTCTCTTCTGTCAAACGAAAGATGGCAGGCACCTGAGGCTGATCCTTCCCTGAGGTTAATTCCAGAGGCTCCCACATCTGGTAGGAGCTTCCATAGGCAGAATCCACAATGTAGTTCCTGTCACTGATGGTCACTTGTACTAGAAGGTGGACCATTTCACTGCTATATTTGTTGACTGGAGTTATGTAAACATATCCTCCCAACATTGTGGTTTCAAAACCCATTTTGGTCAGAGCCCAGTACAGCAGATGATTAACCTGGAGACACCACCCACCCCGCTTTTTCCTTACTATGTGGTCAAAAGTGGCCTCTAAGCCCAGAC…
>Fat1_M3858T_chr16:50384054-50385054
TTGCTGGGGAACATGAACGTATTCATCTACTCTACAAAGAATAAAAACGGATCGTCTGGGGCCTCCCAGATGCCAAGTGCACATCCAAAAATAACACAGACGTGACTAATTATGAACTGTTAATGGAATACACAAAGCATAAACATACATACAAAATACCATGTAGGATTTCTGCATAAACTACAAGGTATAATGAAGAGATTTGAATGTCAGCAGTCGTGCGTCTCAAAGGTCCAAAATAAACTTCTAAGCTATGGGGAAGCCGAAAGAAGTTTTGATTGTACCCAAGTGTCAACCTTATCCAGGCCACAAGACATGGAGTAAAATACCTTCCTGAGTTTGTTCTTAGATGGGACAGTCAGAACACAAAGTAGAATTTAAATTCCATAGTCTCCCTCA…
>Fat1_L2464P_chr16:50398079-50399079
CAGCATTCGACCCCTCATCGGCATCACTCGCGAAGACCTTGACGACCGACGTCCCTTTGGCGGCGCTGGACCCCACGTTCACCTCGTACTTGGTTGAGCGAAACTGTGGTGCGTTGTCATTGTCGTCCGTGAGGATGACGTTGACAGTGCAGAAGGCGACCTTCCCCCCAGCATCCTTAGCCATTAAACGGACTGAGATCACTTTCTCTGCTGGAGCCTCTCGATCAAGTCTCTCCAGAGTGAAGACCTGCCCTCCGTCGTTCACGTAAAACCTGTCTTTGGCAAAGTCATTTACAAGGTGGTAAGTCAGGTGGCCGTAGATACCGGAATCTCTGTCAGTAGCCTTCACTTGGACCACCAGGGTGTGCAAGGGGGCGTTTTCAGCCAGCTCTACCTCAT…
>Fat1_M536T_chr16:50484929-50485929
TATCCTCCGCGTCCCCCTGATGGTGTAATTTATTCGCCTGCAGGAGTTTCTCTGCCAGCATTTTGGCAACACCGGTCTCCTCACACCGCAAGTTTACTGGCTTGCGACTGGCAGCCACCGTTAGGTTGATATATAATGGTGTGGCAAAATTTTCTCCGTCTGTAGCTGTGATTCTCAAGCTGTGAAAGGAAACCTTTGCACCCAAGCCGTCCATGAGCGAGTGCTTCAATGACAGCACACCAGAGCTGGGGTTTAAGCCAAACAAATCCAACTCATTTCCAGCTTCAATCTGGTACCGGACCAACTGCAGCTCATCAGCGTCAATGGCAGAAACCGTGGTTATCTGCTCCCCTACACCCAGGTCTCGGGGAATTGTCCCTTCACAGTTTGTCTTCTCAA…
>Tp53_R271H_chr10:56195611-56196611
AGACTTTTCGGCACAGCGTGGTGGTACCGTATGAGCCACCTGAGGTCGGCTCCGACTATACCACTATCCACTACAAGTACATGTGCAACAGCTCCTGCATGGGGGGCATGAACCGCCGGCCCATCCTTACCATCATCACGCTGGAAGACTCCAGGTAGGAAGCTGTGTGCCAGGTTGGGCTGGCACCGGTCCTCCCCAGCCTCGGCCTGTTTTTGTTCCATGAGCCCCGCCCCTACCACAGGCCCAGCCCTCTTTACCCTACCCTATCTACATAAATGAAGTCTCCTCTGTTCCCTGGTGGTCTTAGGGACATCTCTTATCTGTGGCATCTTGGGTTCCCTATAACCAGAGCTTCAGCTCCAGATAGGACAAGAGGAGTTGGGAACAGGTAGGGCCTGG…
>Fat1_F361S_chr16:50485454-50486454
AGTCCAGATTCTCAGAGGTACTCACAGCACCCGTAAAGTGGTCGATGACAAATGGCACGTGATTTAAGTTTGCAATACTGTAAGTCACGTAGCCATTCTCCCCCTCGTCAGGGTCAACCGCGCTCACCCTCATGACCGGGGTACCGACGGGTGCATTCTCATCAAAGGATGCTTTGTACGAGGTCTGTGTAAACTCCGGGGGGTTGCTGTTTGTACCTACAACTTTGACCACGACTTTGGTGGAGGCTCGTCTGTCACTTGTTGTCACCTCAAGCTCAAAATGGGTTGTGTGCTGCCTTTTAATTGGTTCTAAAATGGAAATGAGACCCGTGTTGTGATTTAAACCGAATTTGGGTTTTCCAGGAGTGCTTTTAAAAACGTACCTCAAATGGGAATAAC…
>Cdkn2a_NM_031550_mRNA_sequence
catctccgagaggaaggcgaactcgaggagagcgatccggagcagcatggagtcctctgcagatagactagccagggcagcggccctgggccgtgagcacgaggtgcgggcactgctggaagccggggcttcaccaaacgccccgaacactttcggtcgtaccccgatacaggtgatgatgatgggcaacgtcaaagtggcagctctcctgctctcctatggtgcagattcgaactgcgaggaccccaccaccctctcccgaccggtgcacgacgcagcgcgggagggcttcctagacactctggtagtactgcaccaggcaggggcgcggctggatgtgcgcgatgcctggggtcgcctgccgctcgacctggccctagagcggggacatcacgacgt…
>Cdkn2b_NM_130812_mRNA_sequence
gctccccacccggcacaagtcagctgtgcctgaggtgcggttcccaggcgctagggctcgagcgtttccccggacgctcaccacagctgctgggtccccagagaggaggagcggctcagagacgaggctgtaacaatctcaaggccggcggaggaccatttctgccacggaccggggacaagggcatgttgggcggcggcagtgacgcgggcctggccaccgccgcggcgcggggacaggtggagacggtgcggcagctcctggaagccggcgcagatcccaacgccgtcaaccgcttcgggaggcgcccgatccaggtcatgatgatgggcagcgcccaggtggcagagctgttgctcctccacggagcagaacccaactgcgccgatcctgccaccc…
