# Supplementary material for: Whole exome sequencing in the rat
Source: BMC Genomics. 2018 Jun 20;19:487. doi: 10.1186/s12864-018-4858-8 (PMC6011395; doi:10.1186/s12864-018-4858-8)
Supplement: Supplementary file 2 — Table S2. PCR forward and reverse primer pairs for Sanger sequencing. (XLSX 10 kb) [file 12864_2018_4858_MOESM2_ESM.xlsx]

## Sheet: Sheet1
Snp Name	Forward Primer	Reverse Primer
>Pik3ca_C90Y_chr2:118831118-118832118	TGGAATGATAGTGACTTTAGAATGCCT	AACTTGGCTATAAGAGATCTAAGTCCTCCT
>Pik3ca_M811T_chr2:118851200-118852200	ATCTTTGTTACCCAGATGATTGTGTAAATA	GGCACTCACAAGGCAGCTCT
>Ncor1_E544D_chr10:48699315-48700315	TGCCTCCCGAAGTACTGGAAGT	CACTTTAATAGTGGGAGGTCTTTCTTG
>Tp53_R211W_chr10:56195119-56196119	CATGCCCTGTGCAGTTGTG	CTGAAGCTCTGGTTATAGGGAACC
>Tp53_I230T_chr10:56195119-56196119	CATGCCCTGTGCAGTTGTG	CTGAAGCTCTGGTTATAGGGAACC
>Tp53_R271H_chr10:56195611-56196611	TTACCCTACCCTATCTACATAAATGAAGTCTC	GGTGAAATATTCTCCATCGAGTGG
>Fat4_I3077V_chr2:125846177-125847177	GACTTTGGATTAAACTCTGAAGTGGAGTACT	AACTCATAATCAAGGGCTTTGGCTA
>Ctnnb1_D32V_chr8:129617753-129618753	AGTCCAAGTTCATACCTGTTCCATG	TAAATCCAACACTCACTGGGCAT
>Mllt4_Q1440*_chr1:53730879-53731879	AACTGCCACTCCAGCATAAGCT	CCACTACACCAGTGATTTTGATGGTA
>Fat1_F361S_chr16:50485454-50486454	TTGACCACGACTTTGGTGGA	CATCTGAGCTGGACAAGGACC
>Fat4_S627T_chr2:125753529-125754529	TCCCAGATTGTACTGAATATCAGTGC	TAGCATGAATCTGAAACCGAGACC
>Arid1a_Y658*_chr5:151918385-151919385	CGGGAGTTAACTTAACATCCCCA	GCTTGGTACACAAGTGCTCTACCA
>Nat2_L52*_chr16:23961476-23962476	CTGATGTTAATTCCAGAGGCTCC	TTGAAAATGAGATTTAACCATAGTTATCCC
>Nat1_S15L_chr16:23971823-23972823	GACTGGAGTTATGTAAACATATCCTCCC	TCTCTGAGAGTATTTAATGAACAGCAGGT
>Fat1_L2464P_chr16:50398079-50399079	CCTGTCTTTGGCAAAGTCATTTACAA	AGCGATGTGGTCGTCACTGTG
>Setd2_R792TEPSVR_chr8:118823549-118824549	GCGTGCTTTCATCAAATGGA	TCTGCACTGTGTCTAGAGCTGGA
>Impg1_T133I_chr8:87844640-87845640	TGCACTTCAACTTACCTGGGGAATA	CATTGTGTCAGCTGACAGTTAGTGCT
>Nf1_Q962*_chr10:66789563-66790563	GGTAAGACCTCTTATGCACTGATAATGG	ATGCCCATGGGCACAGA
>Mki67_G207R_chr1:208011300-208012300	CAGCTCTTTCCTACTTTGGGTGAA	GGATTCCAAACAGTTTAAATCACTGAG
>Nbas_T837N_chr6:38566803-38567803	GAGAAAGTACCTGTTCCTACAGACACC	TAGTCTGCAGTTCACATTTTAAAGGATG
>Fgfr2_V70M_chr1:200671870-200672870	ACTCACCTGTGACATTCACCATG	ATTTACAGTCTGTGGAGATGAACCAA
>Npat_K1186R_chr8:58154026-58155026	TCACCTACTAATAATGCCATCAAGAGAGA	GGCCTTCATACTGTCAGTAGGCTCT
>Fat1_M536T_chr16:50484929-50485929	CATGAGCGAGTGCTTCAATGA	CTCCACCAAAGTCGTGGTCA
>Clp1_M417_chr3:72125222-72126222	GCTACTGCCACTGTTTCAAGAGGT	TGGTAGAACGCTCCAAGGACTT
